# Supplementary material for: Genetic Dissection of Novel QTLs for Resistance to Leaf Spots and Tomato Spotted Wilt Virus in Peanut (Arachis hypogaea L.)
Source: Front Plant Sci. 2017 Jan 31;8:25. doi: 10.3389/fpls.2017.00025 (PMC5281592; doi:10.3389/fpls.2017.00025)
Supplement: Table S1 — List of QTLs identified in the T-population for the three disease resistance traits (early leaf spot, late leaf spot, and Tomato spotted wilt virus). [file Table1.XLSX]

## Sheet: Disease QTL for ESM
S No.	QTL name	QTL name	Year	Location	Month of Observation	Linkage group	Nearest Marker	Marker Interval	LOD value	Phenotypic variance (%)	Additive effect (a0)	Position	Old QTL name
Tomato Spotted Wilt Virus (TSWV)
1	qTSW_1	qTSW_T10_A04_1	2010	Tifton	July	A04	TC23B10	GM1062 - TC23B10	6.35814	14.4095	-0.527932	64.49	TSW_7_Tift_2010
2	qTSW_2	qTSW_T10_A04_2	2010	Tifton	August	A04	TC23B10	GM1062 - TC23B10	3.01602	6.7445	-0.275216	64.49	TSW_8_Tift_2010
3	qTSW_3	qTSW_T10_B02_1	2010	Tifton	August	B02	GM2808	GM2808 - Seq1B09-2	2.99902	6.8237	0.268606	0.01	TSW_8_Tift_2010
4	qTSW_4	qTSW_T10_B02_2	2010	Tifton	July	B02	Seq1B09-1	RI1F06 - Seq4E08	4.05754	8.951	0.473618	33.17	TSW_7_Tift_2010
5	qTSW_5	qTSW_T11_A08	2011	Tifton	July	A08	GM1628	IPAHM468 - GM1628	3.34516	7.1484	0.244704	29.61	TSW_Tift_2011
6	qTSW_6	qTSW_T11_A09	2011	Tifton	July	A09	AHS1750	AHS1750 - AHGS0695	3.5057	9.6504	0.305514	22.58	TSW_Tift_2011
7	qTSW_7	qTSW_T13_A01	2013	Tifton	July	A01	TC23F04-1	TC23F04 - TC23F04-1	3.26899	9.2927	-0.279185	43.01	TSW_71_Tift_2013
8	qTSW_8	qTSW_T13_A04_1	2013	Tifton	July	A04	Seq8E12-2	TC3H02 - Seq8E12-2	3.39511	7.5862	0.260051	102.73	TSW_71_Tift_2013
9	qTSW_9	qTSW_T13_A04_2	2013	Tifton	July	A04	TC23C08b-2	TC23C08-1 - TC23C08b-2	3.13759	8.6662	0.27293	108.33	TSW_71_Tift_2013
10	qTSW_10	qTSW_T13_B04	2013	Tifton	July	B04	GM1992	GM1992 - TC28B07	3.17463	8.9948	-0.272582	3.01	TSW_71_Tift_2013
11	qTSW_11	qTSW_T13_B10	2013	Tifton	July	B10	GM2165	GM2165 - GM1742	3.00336	7.3521	-0.247574	30.77	TSW_71_Tift_2013
Early leaf Spot (ELS)
12	qELS_6	qELS_T10_A03	2010	Tifton	July	A03	GM2388	GA27 - GM2388	3.3325	11.4987	-0.22922	169.33	LLS_7_Tift_2010
13	qELS_7	qELS_T11_A05	2011	Tifton	August	A05	GM1878	TC40D04 - GM1878	4.38591	11.2288	-0.207536	48.4	LS_8_Tift_2011
14	qELS_8	qELS_T11_A06	2011	Tifton	August	A06	TC7D03	Seq18G9-1 - TC28E09	5.93008	12.6091	-0.215605	113.63	LS_8_Tift_2011
15	qELS_9	qELS_T11_B06	2011	Tifton	August	B06	TC38D06-1	AHGS0590 - TC38D06-1	3.33114	10.6324	-0.19712	54.37	LS_8_Tift_2011
16	qELS_10	qELS_T13_A04	2013	Tifton	July	A04	TC5A07	S113 - TC5A07	3.24925	6.2647	-0.146907	69.63	ELS_72_Tift_2013
17	qELS_11	qELS_T13_A05	2013	Tifton	July	A05	GM1878	TC40D04 - GM1878	4.92569	12.7104	-0.208066	48.4	ELS_72_Tift_2013
18	qELS_12	qELS_T13_A06	2013	Tifton	July	A06	Seq18G9-1	Seq18G9-1 - TC28E09	5.76169	13.2033	-0.209107	110.22	ELS_72_Tift_2013
19	qELS_13	qELS_T13_A07	2013	Tifton	July	A07	GM1076-3	TC19B07 - GM1076-3	3.18568	6.6665	-0.129817	34.31	ELS_71_Tift_2013
20	qELS_14	qELS_T13_B01	2013	Tifton	July	B01	TC1A08	Ah3 - TC1A08	3.34842	7.0186	-0.131554	59.7	ELS_71_Tift_2013
Late Leaf Spot (LLS)
21	qLLS_1	qLLS_T11_A03	2011	Tifton	September	A03	TC1E06	PM238-2 - TC1E06	4.08275	9.1138	-0.15585	100.98	LS_91_Tift_2011
22	qLLS_2	qLLS_T11_A04	2011	Tifton	September	A04	EM142	TC7G10 - EM142	3.25643	6.6325	-0.175587	57.37	LS_93_Tift_2011
23	qLLS_3	qLLS_T11_A05_1	2011	Tifton	September	A05	PM65	PM65 - GNB703	3.3799	8.6335	-0.177008	12.49	LS_93_Tift_2011
24	qLLS_4	qLLS_T11_A05_2	2011	Tifton	September	A05	IPAHM356	TC6E01 - GNB353	4.54716	9.553	-0.186862	19.84	LS_93_Tift_2011
25	qLLS_5	qLLS_T11_A06_1	2011	Tifton	September	A06	GM1489	GM1489 - GM2337	4.32148	10.1154	-0.191064	61.51	LS_93_Tift_2011
26	qLLS_6	qLLS_T11_A06_2	2011	Tifton	September	A06	TC42A02	IPAHM659 - TC42A02	3.56162	9.6097	-0.187351	74.2	LS_93_Tift_2011
27	qLLS_7	qLLS_T11_B04	2011	Tifton	September	B04	IPAHM695	IPAHM108-2 - IPAHM695	3.2364	9.3278	0.157015	95.71	LS_91_Tift_2011
28	qLLS_8	qLLS_T12_A02	2012	Tifton	September	A02	GNB1121	GA8 - GNB1121	3.0367	7.0152	0.337246	70.96	LS_91_Tift_2012
29	qLLS_9	qLLS_T12_A05_1	2012	Tifton	September	A05	PM65	PM179 - PM65	3.58632	8.424	-0.363982	11.49	LS_91_Tift_2012
30	qLLS_10	qLLS_T12_A05_2	2012	Tifton	September	A05	PM65	PM179 - PM65	3.22841	9.1608	-0.359233	12.49	LS_92_Tift_2012
31	qLLS_11	qLLS_T13_A03_1	2013	Tifton	September	A03	GM2528	GM2528 - GM2027	3.70301	8.7808	-0.334732	35.82	LS_91_Tift_2013
32	qLLS_12	qLLS_T13_A03_2	2013	Tifton	August	A03	GM2027	GM2027 - GA26	3.11382	6.3976	-0.214952	37.76	LS_81_Tift_2013
33	qLLS_13	qLLS_T13_A05_1	2013	Tifton	September	A05	PM65	PM179 - GNB703	5.02781	12.349	-0.394161	12.49	LS_91_Tift_2013
34	qLLS_14	qLLS_T13_A05_2	2013	Tifton	August	A05	GNB703	PM65 - GNB703	4.8193	10.1267	-0.274471	13.37	LS_81_Tift_2013
35	qLLS_15	qLLS_T13_A05_3	2013	Tifton	August	A05	Seq10D04	TC6E01 - IPAHM356	3.80103	8.896	-0.257849	18.96	LS_81_Tift_2013
36	qLLS_16	qLLS_T13_A05_4	2013	Tifton	August	A05	GNB827	GNB827 - Ah426	3.71779	9.2691	-0.271316	30.24	LS_82_Tift_2013
37	qLLS_17	qLLS_T13_A05_5	2013	Tifton	August	A05	GA65	Ah426 - GA65	3.6135	9.7442	-0.297716	34.81	LS_82_Tift_2013
38	qLLS_18	qLLS_T13_A05_6	2013	Tifton	August	A05	GM1049	GM1049 - GNB464	3.0381	7.4114	-0.258891	37.24	LS_82_Tift_2013
39	qLLS_19	qLLS_T13_A05_7	2013	Tifton	August	A05	GNB464	GNB464 - GA44	5.25971	15.5475	-0.35971	38.62	LS_82_Tift_2013
40	qLLS_20	qLLS_T13_A07_1	2013	Tifton	September	A07	TC38F01	TC38F01 - GM1986-2	3.55464	8.0541	-0.31637	1.01	LS_91_Tift_2013
41	qLLS_21	qLLS_T13_A07_2	2013	Tifton	August	A07	TC38F01	TC38F01 - GM1986-2	3.81814	12.815	-0.304287	7.01	LS_81_Tift_2013
42	qLLS_22	qLLS_T13_B08	2013	Tifton	September	B08	PM505	PM505 - GM1960	3.68945	9.1002	-0.333438	34.74	LS_91_Tift_2013
